# Supplementary material for: The Utilization of Chicken Egg White Waste-Modified Nanofiber Membrane for Anionic Dye Removal in Batch and Flow Systems: Comprehensive Investigations into Equilibrium, Kinetics, and Breakthrough Curve
Source: Membranes (Basel). 2024 Jun 3;14(6):128. doi: 10.3390/membranes14060128 (PMC11205732; doi:10.3390/membranes14060128)
Supplement: Supplementary file 1 [file membranes-14-00128-s001.zip]

Archive with 1 entries (1 files):
- membranes-2928583-supplementary.pdf
